# Supplementary material for: Pharmacokinetics and Anti-Diabetic Studies of Gliclazide Nanosuspension
Source: Pharmaceutics. 2022 Sep 14;14(9):1947. doi: 10.3390/pharmaceutics14091947 (PMC9500859; doi:10.3390/pharmaceutics14091947)
Supplement: Supplementary file 1 [file pharmaceutics-14-01947-s001.zip]

Archive with 1 entries (1 files):
- pharmaceutics-1874172-supplementary.pdf
